# Supplementary material for: Zuogui Wan ameliorates high glucose-induced podocyte apoptosis and improves diabetic nephropathy in db/db mice
Source: Front Pharmacol. 2022 Nov 1;13:991976. doi: 10.3389/fphar.2022.991976 (PMC9663993; doi:10.3389/fphar.2022.991976)
Supplement: Supplementary file 4 [file DataSheet3.XLSX]

## Sheet: Figure2
Body weight	weeks			db/m							db/db							db/db+zgw
	8	17.5	17.6	15	16.9	16.3	18.1		45.2	44.8	42.1	51.5	47.1	47.8		47.7	43.2	43.8	53.5	49.7	41.5
	12	21.3	24.7	23.6	24.3	21.3	20.8		56.3	52.2	53.4	49.3	52.9	50.7		49.8	67	59.4	58.2	55.3	57
	16	25.9	25.6	31	25.6	23.5	25.5		60.6	57.1	60.5	47.8	56	55.7		57.8	52.7	53.9	55.8	49	54.4
Water intake	weeks			db/m							db/db							db/db+zgw
	8	8	1.8	2	1.6	2.3	2.1		4.6	4.8	5	4.7	5.8	4.7		5	4.7	5.8	4.6	5.3	5.1
	12	12	1.7	1.8	1.8	2.1	2.3		5.1	5.6	5.5	6	5.9	6		6.1	6.4	5.8	5.1	5	5.2
	16	16	2.3	2.6	2.4	2.1	1.8		6.3	6.2	5.2	5.3	5.4	5.7		5	4.9	4.7	4.6	4.3	4.4
Blood glucose	weeks			db/m							db/db							db/db+zgw
	8	4.1	4.5	4.3	4.1	4.5	3.9		16.7	19.8	19	23.9	25.8	27		23	27	22	19	23.8	22.1
	12	4	4.4	3.8	4	4.3	4.1		22.8	18	28	27	17	26		16.9	17.8	18.9	25.9	22	23.8
	16	4.1	4.5	4.3	4	3.9	4.1		24	23.5	16.8	27.5	15.6	17.9		18.9	19.9	17.8	22	23.8	14.9
Food intake	weeks			db/m							db/db							db/db+zgw
	8	3	2.8	1.9	2.1	2.9	2.4		3.9	3.7	4	3.7	3.6	4.2		3.8	3.9	4.1	3.9	4	3.7
	12	2.6	2.9	3.2	3.1	2.5	2.6		4.2	4.3	4.6	3.8	3.5	3.8		4.1	4.2	4.2	3.7	3.9	3.8
	16	3.1	2.7	2.6	1.9	2.8	2.9		4	4.1	4.6	4.1	3.9	3.7		3.6	3.7	3.8	3.5	3.2	3.8
				db/m							db/db							db/db+zgw
	8	31	40	29	35	33	16		80	92	79	150	102	154		89	99	140	132	88	74
ACR	12	22	33	19	32	36	24		152	180	120	170	200	209		150	170	190	110	132	104
	16	25	26	17	32	34	25		180	190	309	310	239	201		180	130	150	98	87	79

## Sheet: Figure3
Glomerular area		db/m	db/db	db/db+ZGW
		380	760	650
		420	840	730
		405	780	720
mesangial expansion		db/m	db/db	db/db+ZGW
		14	25	17
		13	24	16
		12	22	18

## Sheet: Figure4
CAT activity	db/m	db/db	db/db+ZGW
	48.6323	46.0254	62.3684
	57.0249	45.8702	43.6144
	58.4363	45.2722	49.9291
	62.3684	41.4491	62.3684
	52.0785	50.4097	57.7025
	47.1152	36.4152	51.5967
SOD	db/m	db/db	db/db+ZGW
	70.1688	48.7699	69.5232
	69.4001	37.5952	60.3771
	68.2038	58.8904	63.8035
	69.2448	49.4042	68.4056
	66.1372	57.4077	69.3648
	64.164	58.2291	66.6155

## Sheet: Figure5
Cell viability inhibition			1			3			10			30			100			300			1000			3000			10000 ug/ml ZGW
		12h	24h	48h	12h	24h	48h	12h	24h	48h	12h	24h	48h	12h	24h	48h	12h	24h	48h	12h	24h	48h	12h	24h	48h	12h	24h	48h
		-8.69083	-7.83629	4.5217	2.26972	-0.815582	-4.98817	5.38018	-3.23718	11.9236	5.34401	-3.19796	-12.0496	16.6918	4.19709	4.3675	9.65193	4.14484	11.8335	6.51909	5.89268	1.04404	55.3777	24.1956	42.5568	94.5971	101.222	100.534
		-0.309665	2.10158	5.47929	1.4926	-3.11982	4.643	6.68886	4.77268	7.54635	6.04594	6.15217	3.5668	5.60251	6.35932	-5.78702	18.5651	15.3693	-0.699756	9.20158	-14.6718	9.66293	66.4412	59.7422	47.5446	99.532	101.543	100.569
		5.42949	-0.00838264	5.00197	-1.56805	4.93393	6.61588	-3.80523	5.26627	1.82002	11.3775	-11.9092	19.9111	-7.01337	-2.08248	8.11049	10.7394	-3.06048	8.77422	11.7446	14.222	6.13291	40.7215	60.9789	66.9885	98.2519	100.961	100.489
		5.21943	6.85306	5.24951	-4.88166	2.85404	8.59961	-8.00592	2.34665	-3.11193	8.79703	15.8261	6.25621	4.89092	1.73696	13.6469	7.89043	14.5188	9.01201	-6.95419	8.90325	5.65423	35.9876	31.425	55.2479	97.0602	102.244	100.553
LDH activity		Control	1	3	10	30	100	300	1000	3000	10000
		2492.33	2568.01	2859.1	3034.28	2805.12	2958.65	2729.16	3094.44	6343.58	7260.41
		3067.91	2579.78	2815.1	2786.99	2873.18	3029.1	2795.91	3145.86	6527.14	7008.17
		2513.78	3075.4	3128.67	2549.4	2829.72	2987.71	2753.16	2612.65	6397.52	7677.17
						HG
Apoptosis		ctrl	man	HG	100	300	1000 ug/ml zgw
		7.77	7.63	13.57	12.94	10.18	8.87
		7.2	7.56	14.41	10.63	9.51	8.56
		7.76	8.17	13.7	11.32	9.85	8.83

## Sheet: Figure6
Relative DCF fluorescence
						HG
		ctrl	man	HG	100	300	1000 ug/ml zgw
		109.036	97.0997	141.016	132.825	123.898	90.8044
		106.256	93.68	150.678	121.01	114.206	119.582
		84.7085	88.2551	150.034	115.608	122.462	99.2672
						HG
		ctrl	man	HG	100	300	1000 ug/ml zgw
CAT activity		30.3529	30.6752	13.2484	15.5072	15.9797	23.5095
		31.3678	31.4865	15.0309	18.0039	19.2104	23.5451
		26.4571	43.3051	12.6146	17.7803	19.3374	23.2473
		48.2978	44.5222	21.7161	11.6202	14.3628	24.6085
		33.1345	32.4569	11.8237	12.3951	24.6201	18.3528
						HG
		ctrl	man	HG	100	300	1000 ug/ml zgw
SOD		9.27259	8.94293	7.09431	7.33558	7.16679	7.58904
		8.62223	10.0927	7.1591	7.41951	8.32697	8.13458
		8.81016	8.58074	7.7487	7.24299	7.88653	8.37226
		10.3073	8.04203	7.3497	7.17772	8.23403	8.1591
		10.3434	8.43381	7.80714	7.93973	8.52426	8.65134
		9.38201	8.51919	6.73072	8.15547	8.60968	8.21532
